# Supplementary material for: Scientometric trends for coronaviruses and other emerging viral infections
Source: Gigascience. 2020 Aug 17;9(8):giaa085. doi: 10.1093/gigascience/giaa085 (PMC7429184; doi:10.1093/gigascience/giaa085)
Supplement: giaa085_Supplemental_Files [file giaa085_supplemental_files.zip]

Archive with 12 entries (12 files):
- disease-npr.svg
- disease_count.svg
- dtw_npr.svg
- inter.svg
- map.svg
- Medicine_NPR.svg
- q.svg
- q1.svg
- SARS-net.svg
- top10.svg
- Total Papers.svg
- Virolgy_NPR.svg
