# Supplementary material for: Scientometric trends for coronaviruses and other emerging viral infections
Source: Gigascience. 2020 Aug 17;9(8):giaa085. doi: 10.1093/gigascience/giaa085 (PMC7429184; doi:10.1093/gigascience/giaa085)
Supplement: giaa085_Mietchen_Review1_GIGASCIENCE_GIGA_D_20_00084_suppl [file giaa085_mietchen_review1_gigascience_giga_d_20_00084_suppl.zip]

Archive with 38 entries (38 files):
- Virology_NCR.pdf
- __MACOSX/._Virology_NCR.pdf
- Virolgy_NPR.pdf
- __MACOSX/._Virolgy_NPR.pdf
- vancouver-authoryear.bst
- __MACOSX/._vancouver-authoryear.bst
- Total Papers.png
- __MACOSX/._Total Papers.png
- top10.pdf
- __MACOSX/._top10.pdf
- SARS-net.png
- __MACOSX/._SARS-net.png
- q.pdf
- __MACOSX/._q.pdf
- paper-refs.bib
- __MACOSX/._paper-refs.bib
- oup.pdf
- __MACOSX/._oup.pdf
- oup-contemporary.cls
- __MACOSX/._oup-contemporary.cls
- Medicine_NPR.pdf
- __MACOSX/._Medicine_NPR.pdf
- Medicine_NCR.pdf
- __MACOSX/._Medicine_NCR.pdf
- map.png
- __MACOSX/._map.png
- main.tex
- __MACOSX/._main.tex
- main.bbl
- __MACOSX/._main.bbl
- jscore.pdf
- __MACOSX/._jscore.pdf
- inter.png
- __MACOSX/._inter.png
- gigascience-logo.pdf
- __MACOSX/._gigascience-logo.pdf
- disease.png
- __MACOSX/._disease.png
