# Supplementary material for: Scientometric trends for coronaviruses and other emerging viral infections
Source: Gigascience. 2020 Aug 17;9(8):giaa085. doi: 10.1093/gigascience/giaa085 (PMC7429184; doi:10.1093/gigascience/giaa085)
Supplement: giaa085_Mietchen_Review1_GIGASCIENCE_GIGA_D_20_00084_suppl [file giaa085_mietchen_review1_gigascience_giga_d_20_00084_suppl.zip › paper-refs.bib]

%Entries

@ARTICLE{spacy2,
   AUTHOR  = {Honnibal, Matthew AND Montani, Ines},
   TITLE   = {spaCy 2: Natural language understanding with Bloom embeddings, convolutional neural networks and incremental parsing},
   YEAR    = {2017},
   JOURNAL = {To appear}
}

@misc{HeresHow44:online,
author = {},
title = {Here's How Many Planes Are in the Air at Any Moment | Travel + Leisure},
howpublished = {\url{https://www.travelandleisure.com/airlines-airports/number-of-planes-in-air}},
month = {},
year = {},
note = {(Accessed on 08/13/2019)}
}

@article{kilgo2019spreading,
  title={Spreading Ebola panic: Newspaper and social media coverage of the 2014 Ebola health crisis},
  author={Kilgo, Danielle K and Yoo, Joseph and Johnson, Thomas J},
  journal={Health communication},
  volume={34},
  number={8},
  pages={811--817},
  year={2019},
  publisher={Taylor \& Francis}
}

@article{jones2008global,
  title={Global trends in emerging infectious diseases},
  author={Jones, Kate E and Patel, Nikkita G and Levy, Marc A and Storeygard, Adam and Balk, Deborah and Gittleman, John L and Daszak, Peter},
  journal={Nature},
  volume={451},
  number={7181},
  pages={990},
  year={2008},
  publisher={Nature Publishing Group}
}

@article{carrion2017promed,
  title={ProMED-mail: 22 years of digital surveillance of emerging infectious diseases},
  author={Carrion, Malwina and Madoff, Lawrence C},
  journal={International health},
  volume={9},
  number={3},
  pages={177--183},
  year={2017},
  publisher={Oxford University Press}
}

@article{yu2005global,
  title={Global Infectious Diseases and Epidemiology Network (GIDEON): a world wide Web-based program for diagnosis and informatics in infectious diseases},
  author={Yu, Victor L and Edberg, Stephen C},
  journal={Clinical infectious diseases},
  volume={40},
  number={1},
  pages={123--126},
  year={2005},
  publisher={The University of Chicago Press}
}


@article{cowen2006evaluation,
  title={Evaluation of ProMED-mail as an electronic early warning system for emerging animal diseases: 1996 to 2004},
  author={Cowen, Peter and Garland, Tam and Hugh-Jones, Martin E and Shimshony, Arnon and Handysides, Stuart and Kaye, Donald and Madoff, Lawrence C and Pollack, Marjorie P and Woodall, Jack},
  journal={Journal of the American Veterinary Medical Association},
  volume={229},
  number={7},
  pages={1090--1099},
  year={2006},
  publisher={Am Vet Med Assoc}
}

@article{hay2013global,
  title={Global mapping of infectious disease},
  author={Hay, Simon I and Battle, Katherine E and Pigott, David M and Smith, David L and Moyes, Catherine L and Bhatt, Samir and Brownstein, John S and Collier, Nigel and Myers, Monica F and George, Dylan B and others},
  journal={Philosophical Transactions of the Royal Society B: Biological Sciences},
  volume={368},
  number={1614},
  pages={20120250},
  year={2013},
  publisher={The Royal Society}
}

@article{hay2013big,
  title={Big data opportunities for global infectious disease surveillance},
  author={Hay, Simon I and George, Dylan B and Moyes, Catherine L and Brownstein, John S},
  journal={PLoS medicine},
  volume={10},
  number={4},
  pages={e1001413},
  year={2013},
  publisher={Public Library of Science}
}

@article{pigott2015prioritising,
  title={Prioritising infectious disease mapping},
  author={Pigott, David M and Howes, Rosalind E and Wiebe, Antoinette and Battle, Katherine E and Golding, Nick and Gething, Peter W and Dowell, Scott F and Farag, Tamer H and Garcia, Andres J and Kimball, Ann M and others},
  journal={PLoS neglected tropical diseases},
  volume={9},
  number={6},
  pages={e0003756},
  year={2015},
  publisher={Public Library of Science}
}

@article{el2018trends,
  title={Trends and patterns of differences in infectious disease mortality among US counties, 1980-2014},
  author={El Bcheraoui, Charbel and Mokdad, Ali H and Dwyer-Lindgren, Laura and Bertozzi-Villa, Amelia and Stubbs, Rebecca W and Morozoff, Chloe and Shirude, Shreya and Naghavi, Mohsen and Murray, Christopher JL},
  journal={Jama},
  volume={319},
  number={12},
  pages={1248--1260},
  year={2018},
  publisher={American Medical Association}
}

@inproceedings{tang2016aminer,
  title={AMiner: Toward understanding big scholar data},
  author={Tang, Jie},
  booktitle={Proceedings of the ninth ACM international conference on web search and data mining},
  pages={467--467},
  year={2016},
  organization={ACM}
}

@inproceedings{sinha2015overview,
  title={An overview of microsoft academic service (mas) and applications},
  author={Sinha, Arnab and Shen, Zhihong and Song, Yang and Ma, Hao and Eide, Darrin and Hsu, Bo-june Paul and Wang, Kuansan},
  booktitle={Proceedings of the 24th international conference on world wide web},
  pages={243--246},
  year={2015},
  organization={ACM}
}

@article{fire2019over,
  title={Over-optimization of academic publishing metrics: observing Goodhart’s Law in action},
  author={Fire, Michael and Guestrin, Carlos},
  journal={GigaScience},
  volume={8},
  number={6},
  pages={giz053},
  year={2019},
  publisher={Oxford University Press}
}

@misc{LancetGl34:online,
author = {},
title = {Lancet Global Burden of Disease},
howpublished = {\url{https://www.thelancet.com/gbd}},
month = {},
year = {},
note = {(Accessed on 08/21/2019)}
}

@misc{PubMed37:online,
author = {},
title = {PubMed},
howpublished = {\url{https://www.nlm.nih.gov/bsd/pubmed.html}},
month = {},
year = {},
note = {(Accessed on 08/21/2019)}
}

@inproceedings{tang2008arnetminer,
  title={Arnetminer: extraction and mining of academic social networks},
  author={Tang, Jie and Zhang, Jing and Yao, Limin and Li, Juanzi and Zhang, Li and Su, Zhong},
  booktitle={Proceedings of the 14th ACM SIGKDD international conference on Knowledge discovery and data mining},
  pages={990--998},
  year={2008},
  organization={ACM}
}

@misc{Populati40:online,
author = {},
title = {Population, total | Data},
howpublished = {\url{https://data.worldbank.org/indicator/sp.pop.totl}},
month = {},
year = {},
note = {(Accessed on 08/21/2019)}
}

@misc{ScimagoJ24:online,
author = {},
title = {SCImago, (n.d.). SJR — SCImago Journal \& Country Rank [Portal]},
howpublished = {\url{https://www.scimagojr.com/}},
month = {},
year = {},
note = {(Accessed on 08/21/2019)}
}

@inproceedings{ramakrishna2017linguistic,
  title={Linguistic analysis of differences in portrayal of movie characters},
  author={Ramakrishna, Anil and Mart{\'\i}nez, Victor R and Malandrakis, Nikolaos and Singla, Karan and Narayanan, Shrikanth},
  booktitle={Proceedings of the 55th Annual Meeting of the Association for Computational Linguistics (Volume 1: Long Papers)},
  pages={1669--1678},
  year={2017}
}

@misc{Executiv48:online,
author = {},
title = {Executive Summary: Data Growth, Business Opportunities, and the IT Imperatives | The Digital Universe of Opportunities: Rich Data and the Increasing Value of the Internet of Things},
howpublished = {\url{https://www.emc.com/leadership/digital-universe/2014iview/executive-summary.htm}},
month = {},
year = {},
note = {(Accessed on 08/26/2019)}
}

@article{harari2017reboot,
  title={Reboot for the AI revolution},
  author={Harari, Yuval Noah},
  journal={Nature News},
  volume={550},
  number={7676},
  pages={324},
  year={2017}
}

@article{hosny2018artificial,
  title={Artificial intelligence in radiology},
  author={Hosny, Ahmed and Parmar, Chintan and Quackenbush, John and Schwartz, Lawrence H and Aerts, Hugo JWL},
  journal={Nature Reviews Cancer},
  volume={18},
  number={8},
  pages={500},
  year={2018},
  publisher={Nature Publishing Group}
}

@article{feigelson2012big,
  title={Big data in astronomy},
  author={Feigelson, Eric D and Babu, G Jogesh},
  journal={Significance},
  volume={9},
  number={4},
  pages={22--25},
  year={2012},
  publisher={Wiley Online Library}
}

@misc{marx2013biology,
  title={Biology: The big challenges of big data},
  author={Marx, Vivien},
  year={2013},
  publisher={Nature Publishing Group}
}

@article{broido2019scale,
  title={Scale-free networks are rare},
  author={Broido, Anna D and Clauset, Aaron},
  journal={Nature communications},
  volume={10},
  number={1},
  pages={1017},
  year={2019},
  publisher={Nature Publishing Group}
}

@article{hunt2018hollywood,
  title={Hollywood Diversity Report 2018: Five Years of Progress and Missed Opportunities},
  author={Hunt, Darnell and Ram{\'o}n, Ana-Christina and Tran, Michael and Sargent, Amberia and Roychoudhury, Debanjan},
  journal={UCLA College of Social Sciences},
  volume={27},
  year={2018}
}

@misc{Disneys44:online,
author = {},
title = {Disney’s live-action Little Mermaid will star Halle Bailey as Ariel - Vox},
howpublished = {\url{https://www.vox.com/culture/2019/7/3/20681449/disney-live-action-little-mermaid-halle-bailey-black-ariel}},
month = {},
year = {},
note = {(Accessed on 08/27/2019)}
}

@misc{WhatStep8:online,
author = {},
title = {What Stephen King Really Thinks About Switching The Race Of A Dark Tower Character},
howpublished = {\url{https://www.cinemablend.com/new/What-Stephen-King-Really-Thinks-About-Switching-Race-Dark-Tower-Character-99927.html}},
month = {},
year = {},
note = {(Accessed on 08/27/2019)}
}

@article{kagan2019using,
  title={Using Data Science to Understand the Film Industry's Gender Gap},
  author={Kagan, Dima and Chesney, Thomas and Fire, Michael},
  journal={arXiv preprint arXiv:1903.06469},
  year={2019}
}

@misc{FirstDis0:online,
author = {},
title = {First Discoveries},
howpublished = {\url{http://cas.sdss.org/dr6/en/sdss/discoveries/discoveries.asp}},
month = {},
year = {},
note = {(Accessed on 09/16/2019)}
}

@article{fraiberger2018quantifying,
  title={Quantifying reputation and success in art},
  author={Fraiberger, Samuel P and Sinatra, Roberta and Resch, Magnus and Riedl, Christoph and Barab{\'a}si, Albert-L{\'a}szl{\'o}},
  journal={Science},
  volume={362},
  number={6416},
  pages={825--829},
  year={2018},
  publisher={American Association for the Advancement of Science}
}

@book{jamison1993disease,
    title={Disease control priorities in developing countries},
    author={Jamison, Dean T and Mosley, W Henry and Measham, Anthony R and Bobadilla, Jose Luis},
    year={1993}, 
    publisher={The World Bank} 
    }
    


@misc{ISOISO3190:online,
author = {},
title = {ISO - ISO 3166 Country Codes},
howpublished = {\url{https://www.iso.org/iso-3166-country-codes.html}},
month = {},
year = {},
note = {(Accessed on 12/04/2019)}
}

@misc{PLOSONEa9:online,
author = {},
title = {PLOS ONE: accelerating the publication of peer-reviewed science},
howpublished = {\url{https://journals.plos.org/plosone/s/journal-information}},
month = {},
year = {},
note = {(Accessed on 12/11/2019)}
}

@misc{Openacce13:online,
author = {},
title = {Open-access megajournals lose momentum as the publishing model matures | Science | AAAS},
howpublished = {\url{https://www.sciencemag.org/news/2019/09/open-access-megajournals-lose-momentum-publishing-model-matures}},
month = {},
year = {},
note = {(Accessed on 12/11/2019)}
}

@misc{Internet94:online,
author = {},
title = {Internet - Our World in Data},
howpublished = {\url{https://ourworldindata.org/internet}},
month = {},
year = {},
note = {(Accessed on 12/12/2019)}
}

@article{mooney2015epidemiology,
  title={Epidemiology in the era of big data},
  author={Mooney, Stephen J and Westreich, Daniel J and El-Sayed, Abdulrahman M},
  journal={Epidemiology (Cambridge, Mass.)},
  volume={26},
  number={3},
  pages={390},
  year={2015},
  publisher={NIH Public Access}
}
@article{carneiro2009google,
  title={Google trends: a web-based tool for real-time surveillance of disease outbreaks},
  author={Carneiro, Herman Anthony and Mylonakis, Eleftherios},
  journal={Clinical infectious diseases},
  volume={49},
  number={10},
  pages={1557--1564},
  year={2009},
  publisher={The University of Chicago Press}
}

@article{seifter2010utility,
  title={The utility of “Google Trends” for epidemiological research: Lyme disease as an example},
  author={Seifter, Ari and Schwarzwalder, Alison and Geis, Kate and Aucott, John},
  journal={Geospatial health},
  pages={135--137},
  year={2010}
}

@inproceedings{lampos2010tracking,
  title={Tracking the flu pandemic by monitoring the social web},
  author={Lampos, Vasileios and Cristianini, Nello},
  booktitle={2010 2nd international workshop on cognitive information processing},
  pages={411--416},
  year={2010},
  organization={IEEE}
}

@article{ginsberg2009detecting,
  title={Detecting influenza epidemics using search engine query data},
  author={Ginsberg, Jeremy and Mohebbi, Matthew H and Patel, Rajan S and Brammer, Lynnette and Smolinski, Mark S and Brilliant, Larry},
  journal={Nature},
  volume={457},
  number={7232},
  pages={1012},
  year={2009},
  publisher={Nature Publishing Group}
}

@article{althouse2011prediction,
  title={Prediction of dengue incidence using search query surveillance},
  author={Althouse, Benjamin M and Ng, Yih Yng and Cummings, Derek AT},
  journal={PLoS neglected tropical diseases},
  volume={5},
  number={8},
  pages={e1258},
  year={2011},
  publisher={Public Library of Science}
}

@article{salathe2011assessing,
  title={Assessing vaccination sentiments with online social media: implications for infectious disease dynamics and control},
  author={Salath{\'e}, Marcel and Khandelwal, Shashank},
  journal={PLoS computational biology},
  volume={7},
  number={10},
  pages={e1002199},
  year={2011},
  publisher={Public Library of Science}
}

@article{yuan2013monitoring,
  title={Monitoring influenza epidemics in china with search query from baidu},
  author={Yuan, Qingyu and Nsoesie, Elaine O and Lv, Benfu and Peng, Geng and Chunara, Rumi and Brownstein, John S},
  journal={PloS one},
  volume={8},
  number={5},
  pages={e64323},
  year={2013},
  publisher={Public Library of Science}
}

@article{santillana2015combining,
  title={Combining search, social media, and traditional data sources to improve influenza surveillance},
  author={Santillana, Mauricio and Nguyen, Andr{\'e} T and Dredze, Mark and Paul, Michael J and Nsoesie, Elaine O and Brownstein, John S},
  journal={PLoS computational biology},
  volume={11},
  number={10},
  pages={e1004513},
  year={2015},
  publisher={Public Library of Science}
}

@article{mcgough2017forecasting,
  title={Forecasting Zika incidence in the 2016 Latin America outbreak combining traditional disease surveillance with search, social media, and news report data},
  author={McGough, Sarah F and Brownstein, John S and Hawkins, Jared B and Santillana, Mauricio},
  journal={PLoS neglected tropical diseases},
  volume={11},
  number={1},
  pages={e0005295},
  year={2017},
  publisher={Public Library of Science}
}

@article{wislar2011honorary,
  title={Honorary and ghost authorship in high impact biomedical journals: a cross sectional survey},
  author={Wislar, Joseph S and Flanagin, Annette and Fontanarosa, Phil B and DeAngelis, Catherine D},
  journal={Bmj},
  volume={343},
  pages={d6128},
  year={2011},
  publisher={British Medical Journal Publishing Group}
}

@article{kennedy2014honorary,
  title={Honorary and ghost authorship in nursing publications},
  author={Kennedy, Maureen Shawn and Barnsteiner, Jane and Daly, John},
  journal={Journal of Nursing Scholarship},
  volume={46},
  number={6},
  pages={416--422},
  year={2014},
  publisher={Wiley Online Library}
}

@article{vergidis2005bibliometric,
  title={Bibliometric analysis of global trends for research productivity in microbiology},
  author={Vergidis, PI and Karavasiou, AI and Paraschakis, K and Bliziotis, IA and Falagas, ME},
  journal={European Journal of Clinical Microbiology and Infectious Diseases},
  volume={24},
  number={5},
  pages={342--346},
  year={2005},
  publisher={Springer}
}

@article{uthman2008hiv,
  title={HIV/AIDS in Nigeria: a bibliometric analysis},
  author={Uthman, Olalekan A},
  journal={BMC infectious diseases},
  volume={8},
  number={1},
  pages={19},
  year={2008},
  publisher={BioMed Central}
}

@article{ramos2009bibliometric,
  title={A bibliometric overview of infectious diseases research in European countries (2002--2007)},
  author={Ramos, JM and Mas{\'\i}a, M and Padilla, S and Guti{\'e}rrez, F},
  journal={European journal of clinical microbiology \& infectious diseases},
  volume={28},
  number={6},
  pages={713--716},
  year={2009},
  publisher={Springer}
}

@article{takahashi2012worlwide,
  title={Worlwide trends in infectious disease research revealed by a new bibliometric method},
  author={Takahashi-Omoe, Hiromi and Omoe, Katsuhiko},
  journal={Insight and Control of Infectious Disease in Global Scenario},
  pages={121--138},
  year={2012},
  publisher={BoD--Books on Demand}
}

@article{wiethoelter2015global,
  title={Global trends in infectious diseases at the wildlife--livestock interface},
  author={Wiethoelter, Anke K and Beltr{\'a}n-Alcrudo, Daniel and Kock, Richard and Mor, Siobhan M},
  journal={Proceedings of the National Academy of Sciences},
  volume={112},
  number={31},
  pages={9662--9667},
  year={2015},
  publisher={National Acad Sciences}
}

@article{aboukhalil2014rising,
  title={The rising trend in authorship},
  author={Aboukhalil, Robert},
  journal={The winnower},
  volume={2},
  pages={e141832},
  year={2014}
}

@inproceedings{dong2017century,
  title={A century of science: Globalization of scientific collaborations, citations, and innovations},
  author={Dong, Yuxiao and Ma, Hao and Shen, Zhihong and Wang, Kuansan},
  booktitle={Proceedings of the 23rd ACM SIGKDD international conference on knowledge discovery and data mining},
  pages={1437--1446},
  year={2017},
  organization={ACM}
}

@misc{Thetop1060:online,
author = {},
title = {The top 10 causes of death},
howpublished = {\url{https://www.who.int/news-room/fact-sheets/detail/the-top-10-causes-of-death}},
month = {},
year = {},
note = {(Accessed on 12/17/2019)}
}

@misc{HowAntiV23:online,
author = {},
title = {How Anti-Vaccine Sentiment Took Hold in the United States - The New York Times},
howpublished = {\url{https://www.nytimes.com/2019/09/23/health/anti-vaccination-movement-us.html}},
month = {},
year = {},
note = {(Accessed on 12/17/2019)}
}

@article{butler2013google,
  title={When Google got flu wrong: US outbreak foxes a leading web-based method for tracking seasonal flu},
  author={Butler, Declan},
  journal={Nature},
  volume={494},
  number={7436},
  pages={155--157},
  year={2013},
  publisher={Nature Publishing Group}
}

@misc{GoogleAI59:online,
author = {},
title = {Google AI Blog: The Next Chapter for Flu Trends},
howpublished = {\url{https://ai.googleblog.com/2015/08/the-next-chapter-for-flu-trends.html}},
month = {},
year = {},
note = {(Accessed on 12/18/2019)}
}

@article{lazer2014parable,
  title={The parable of Google Flu: traps in big data analysis},
  author={Lazer, David and Kennedy, Ryan and King, Gary and Vespignani, Alessandro},
  journal={Science},
  volume={343},
  number={6176},
  pages={1203--1205},
  year={2014},
  publisher={American Association for the Advancement of Science}
}

@misc{JournalI32:online,
author = {},
title = {Journal Impact Factor Quartile},
howpublished = {\url{http://help.incites.clarivate.com/inCites2Live/indicatorsGroup/aboutHandbook/usingCitationIndicatorsWisely/jifQuartile.html}},
month = {},
year = {},
note = {(Accessed on 12/19/2019)}
}

@misc{scimago2007description,
  title={Description of Scimago journal rank indicator},
  author={SCImago Research Group and others},
  journal={},
  volume={},
  pages={4},
  year={2007}
}

@misc{Statemen71:online,
author = {WHO},
title = {Statement on the second meeting of the International Health Regulations (2005) Emergency Committee regarding the outbreak of novel coronavirus (2019-nCoV)},
howpublished = {\url{https://www.who.int/news-room/detail/30-01-2020-statement-on-the-second-meeting-of-the-international-health-regulations-(2005)-emergency-committee-regarding-the-outbreak-of-novel-coronavirus-(2019-ncov)}},
month = {1},
year = {2020},
note = {(Accessed on 02/04/2020)}
}


@article{milinovich2014internet,
  title={Internet-based surveillance systems for monitoring emerging infectious diseases},
  author={Milinovich, Gabriel J and Williams, Gail M and Clements, Archie CA and Hu, Wenbiao},
  journal={The Lancet infectious diseases},
  volume={14},
  number={2},
  pages={160--168},
  year={2014},
  publisher={Elsevier}
}

@inproceedings{ammar:18,
          title={Construction of the Literature Graph in Semantic Scholar},
          author={Waleed Ammar and Dirk Groeneveld and Chandra Bhagavatula and Iz Beltagy and Miles Crawford and Doug Downey
           and Jason Dunkelberger and Ahmed Elgohary and Sergey Feldman and Vu Ha and Rodney Kinney
           and Sebastian Kohlmeier and Kyle Lo and Tyler Murray and Hsu-Han Ooi and Matthew Peters and Joanna Power
          and Sam Skjonsberg and Lucy Lu Wang and Chris Wilhelm and Zheng Yuan and Madeleine van Zuylen and Oren Etzioni},
          booktitle={NAACL},
          year={2018},
          howpublished={\url{https://www.semanticscholar.org/paper/09e3cf5704bcb16e6657f6ceed70e93373a54618}}
          }
          
@misc{Wikidata9:online,
    author = {},
    title = {Wikidata - Meta},
    howpublished = {\url{https://meta.wikimedia.org/wiki/Wikidata}},
    month = {},
    year = {2019},
    note = {(Accessed on 02/10/2020)}
}

@misc{Coronavi65:online,
author = {Cohen, Joshua},
title = {Coronavirus Spreads Disease And Fear},
howpublished = {\url{https://www.forbes.com/sites/joshuacohen/2020/02/01/coronavirus-spreads-disease-and-fear/#3b964cf4533a}},
month = {2},
year = {2020},
note = {(Accessed on 02/10/2020)}
}

@misc{Chinacor58:online,
author = {},
title = {China coronavirus deaths rise 254 to 1,367 at end-Feb 12 - Reuters},
howpublished = {\url{https://www.reuters.com/article/us-china-health-toll/china-coronavirus-deaths-rise-254-to-1367-at-end-feb-12-idUSKBN2070UN}},
month = {},
year = {},
note = {(Accessed on 02/13/2020)}
}

@misc{Coronavi71:online,
author = {},
title = {Coronaviruses | NIH: National Institute of Allergy and Infectious Diseases},
howpublished = {\url{https://www.niaid.nih.gov/diseases-conditions/coronaviruses}},
month = {},
year = {},
note = {(Accessed on 02/14/2020)}
}

@dataset{microsoft_academic_2019_2628216,
  author       = {Microsoft Academic},
  title        = {Microsoft Academic Graph},
  month        = apr,
  year         = 2019,
  publisher    = {Zenodo},
  version      = {2019-03-22},
  doi          = {10.5281/zenodo.2628216},
  url          = {https://doi.org/10.5281/zenodo.2628216}
}

@article{freifeld2008healthmap,
  title={HealthMap: global infectious disease monitoring through automated classification and visualization of Internet media reports},
  author={Freifeld, Clark C and Mandl, Kenneth D and Reis, Ben Y and Brownstein, John S},
  journal={Journal of the American Medical Informatics Association},
  volume={15},
  number={2},
  pages={150--157},
  year={2008},
  publisher={BMJ Group BMA House, Tavistock Square, London, WC1H 9JR}
}

@misc{WHODirec53:online,
author = {},
title = {WHO Director-General's opening remarks at the media briefing on COVID-19 - 11 March 2020},
howpublished = {\url{https://www.who.int/dg/speeches/detail/who-director-general-s-opening-remarks-at-the-media-briefing-on-covid-19---11-march-2020}},
month = {},
year = {},
note = {(Accessed on 03/15/2020)}
}
