# Supplementary material for: Scientometric trends for coronaviruses and other emerging viral infections
Source: Gigascience. 2020 Aug 17;9(8):giaa085. doi: 10.1093/gigascience/giaa085 (PMC7429184; doi:10.1093/gigascience/giaa085)
Supplement: giaa085_Mietchen_Review1_GIGASCIENCE_GIGA_D_20_00084_suppl [file giaa085_mietchen_review1_gigascience_giga_d_20_00084_suppl.zip › main.bbl]

\begin{thebibliography}{40}
\providecommand{\natexlab}[1]{#1}
\providecommand{\url}[1]{\texttt{#1}}
\providecommand{\urlprefix}{}

\bibitem[{The(????)}]{Thetop1060:online}
The top 10 causes of death;.
\newblock (Accessed on 12/17/2019).
\newblock
  \url{https://www.who.int/news-room/fact-sheets/detail/the-top-10-causes-of-death}.

\bibitem[{Jones et~al.(2008)Jones, Kate E and Patel, Nikkita G and Levy, Marc A
  and Storeygard, Adam and Balk, Deborah and Gittleman, John L and Daszak,
  Peter}]{jones2008global}
Jones KE, Patel NG, Levy MA, Storeygard A, Balk D, Gittleman JL, et~al.
\newblock Global trends in emerging infectious diseases.
\newblock Nature 2008;451(7181):990.

\bibitem[{Milinovich et~al.(2014)Milinovich, Gabriel J and Williams, Gail M and
  Clements, Archie CA and Hu, Wenbiao}]{milinovich2014internet}
Milinovich GJ, Williams GM, Clements AC, Hu W.
\newblock Internet-based surveillance systems for monitoring emerging
  infectious diseases.
\newblock The Lancet infectious diseases 2014;14(2):160--168.

\bibitem[{Cohen(2020)Cohen, Joshua}]{Coronavi65:online}
Cohen J, Coronavirus Spreads Disease And Fear; 2020.
\newblock (Accessed on 02/10/2020).
\newblock
  \url{https://www.forbes.com/sites/joshuacohen/2020/02/01/coronavirus-spreads-disease-and-fear/#3b964cf4533a}.

\bibitem[{Chi(????)}]{Chinacor58:online}
China coronavirus deaths rise 254 to 1,367 at end-Feb 12 - Reuters;.
\newblock (Accessed on 02/13/2020).
\newblock
  \url{https://www.reuters.com/article/us-china-health-toll/china-coronavirus-deaths-rise-254-to-1367-at-end-feb-12-idUSKBN2070UN}.

\bibitem[{Cor(????)}]{Coronavi71:online}
Coronaviruses | NIH: National Institute of Allergy and Infectious Diseases;.
\newblock (Accessed on 02/14/2020).
\newblock \url{https://www.niaid.nih.gov/diseases-conditions/coronaviruses}.

\bibitem[{WHO(????)}]{WHODirec53:online}
WHO Director-General's opening remarks at the media briefing on COVID-19 - 11
  March 2020;.
\newblock (Accessed on 03/15/2020).
\newblock
  \url{https://www.who.int/dg/speeches/detail/who-director-general-s-opening-remarks-at-the-media-briefing-on-covid-19---11-march-2020}.

\bibitem[{Mooney et~al.(2015)Mooney, Stephen J and Westreich, Daniel J and
  El-Sayed, Abdulrahman M}]{mooney2015epidemiology}
Mooney SJ, Westreich DJ, El-Sayed AM.
\newblock Epidemiology in the era of big data.
\newblock Epidemiology (Cambridge, Mass) 2015;26(3):390.

\bibitem[{Carrion and Madoff(2017)Carrion, Malwina and Madoff, Lawrence
  C}]{carrion2017promed}
Carrion M, Madoff LC.
\newblock ProMED-mail: 22 years of digital surveillance of emerging infectious
  diseases.
\newblock International health 2017;9(3):177--183.

\bibitem[{Cowen et~al.(2006)Cowen, Peter and Garland, Tam and Hugh-Jones,
  Martin E and Shimshony, Arnon and Handysides, Stuart and Kaye, Donald and
  Madoff, Lawrence C and Pollack, Marjorie P and Woodall,
  Jack}]{cowen2006evaluation}
Cowen P, Garland T, Hugh-Jones ME, Shimshony A, Handysides S, Kaye D, et~al.
\newblock Evaluation of ProMED-mail as an electronic early warning system for
  emerging animal diseases: 1996 to 2004.
\newblock Journal of the American Veterinary Medical Association
  2006;229(7):1090--1099.

\bibitem[{Freifeld et~al.(2008)Freifeld, Clark C and Mandl, Kenneth D and Reis,
  Ben Y and Brownstein, John S}]{freifeld2008healthmap}
Freifeld CC, Mandl KD, Reis BY, Brownstein JS.
\newblock HealthMap: global infectious disease monitoring through automated
  classification and visualization of Internet media reports.
\newblock Journal of the American Medical Informatics Association
  2008;15(2):150--157.

\bibitem[{Ginsberg et~al.(2009)Ginsberg, Jeremy and Mohebbi, Matthew H and
  Patel, Rajan S and Brammer, Lynnette and Smolinski, Mark S and Brilliant,
  Larry}]{ginsberg2009detecting}
Ginsberg J, Mohebbi MH, Patel RS, Brammer L, Smolinski MS, Brilliant L.
\newblock Detecting influenza epidemics using search engine query data.
\newblock Nature 2009;457(7232):1012.

\bibitem[{Butler(2013)Butler, Declan}]{butler2013google}
Butler D.
\newblock When Google got flu wrong: US outbreak foxes a leading web-based
  method for tracking seasonal flu.
\newblock Nature 2013;494(7436):155--157.

\bibitem[{Goo(????)}]{GoogleAI59:online}
Google AI Blog: The Next Chapter for Flu Trends;.
\newblock (Accessed on 12/18/2019).
\newblock
  \url{https://ai.googleblog.com/2015/08/the-next-chapter-for-flu-trends.html}.

\bibitem[{Carneiro and Mylonakis(2009)Carneiro, Herman Anthony and Mylonakis,
  Eleftherios}]{carneiro2009google}
Carneiro HA, Mylonakis E.
\newblock Google trends: a web-based tool for real-time surveillance of disease
  outbreaks.
\newblock Clinical infectious diseases 2009;49(10):1557--1564.

\bibitem[{Lampos and Cristianini(2010)Lampos, Vasileios and Cristianini,
  Nello}]{lampos2010tracking}
Lampos V, Cristianini N.
\newblock Tracking the flu pandemic by monitoring the social web.
\newblock In: 2010 2nd international workshop on cognitive information
  processing IEEE; 2010. p. 411--416.

\bibitem[{Seifter et~al.(2010)Seifter, Ari and Schwarzwalder, Alison and Geis,
  Kate and Aucott, John}]{seifter2010utility}
Seifter A, Schwarzwalder A, Geis K, Aucott J.
\newblock The utility of “Google Trends” for epidemiological research: Lyme
  disease as an example.
\newblock Geospatial health 2010;p. 135--137.

\bibitem[{Althouse et~al.(2011)Althouse, Benjamin M and Ng, Yih Yng and
  Cummings, Derek AT}]{althouse2011prediction}
Althouse BM, Ng YY, Cummings DA.
\newblock Prediction of dengue incidence using search query surveillance.
\newblock PLoS neglected tropical diseases 2011;5(8):e1258.

\bibitem[{Salath{\'e} and Khandelwal(2011)Salath{\'e}, Marcel and Khandelwal,
  Shashank}]{salathe2011assessing}
Salath{\'e} M, Khandelwal S.
\newblock Assessing vaccination sentiments with online social media:
  implications for infectious disease dynamics and control.
\newblock PLoS computational biology 2011;7(10):e1002199.

\bibitem[{Yuan et~al.(2013)Yuan, Qingyu and Nsoesie, Elaine O and Lv, Benfu and
  Peng, Geng and Chunara, Rumi and Brownstein, John S}]{yuan2013monitoring}
Yuan Q, Nsoesie EO, Lv B, Peng G, Chunara R, Brownstein JS.
\newblock Monitoring influenza epidemics in china with search query from baidu.
\newblock PloS one 2013;8(5):e64323.

\bibitem[{Santillana et~al.(2015)Santillana, Mauricio and Nguyen, Andr{\'e} T
  and Dredze, Mark and Paul, Michael J and Nsoesie, Elaine O and Brownstein,
  John S}]{santillana2015combining}
Santillana M, Nguyen AT, Dredze M, Paul MJ, Nsoesie EO, Brownstein JS.
\newblock Combining search, social media, and traditional data sources to
  improve influenza surveillance.
\newblock PLoS computational biology 2015;11(10):e1004513.

\bibitem[{McGough et~al.(2017)McGough, Sarah F and Brownstein, John S and
  Hawkins, Jared B and Santillana, Mauricio}]{mcgough2017forecasting}
McGough SF, Brownstein JS, Hawkins JB, Santillana M.
\newblock Forecasting Zika incidence in the 2016 Latin America outbreak
  combining traditional disease surveillance with search, social media, and
  news report data.
\newblock PLoS neglected tropical diseases 2017;11(1):e0005295.

\bibitem[{Lazer et~al.(2014)Lazer, David and Kennedy, Ryan and King, Gary and
  Vespignani, Alessandro}]{lazer2014parable}
Lazer D, Kennedy R, King G, Vespignani A.
\newblock The parable of Google Flu: traps in big data analysis.
\newblock Science 2014;343(6176):1203--1205.

\bibitem[{Vergidis et~al.(2005)Vergidis, PI and Karavasiou, AI and Paraschakis,
  K and Bliziotis, IA and Falagas, ME}]{vergidis2005bibliometric}
Vergidis P, Karavasiou A, Paraschakis K, Bliziotis I, Falagas M.
\newblock Bibliometric analysis of global trends for research productivity in
  microbiology.
\newblock European Journal of Clinical Microbiology and Infectious Diseases
  2005;24(5):342--346.

\bibitem[{Uthman(2008)Uthman, Olalekan A}]{uthman2008hiv}
Uthman OA.
\newblock HIV/AIDS in Nigeria: a bibliometric analysis.
\newblock BMC infectious diseases 2008;8(1):19.

\bibitem[{Ramos et~al.(2009)Ramos, JM and Mas{\'\i}a, M and Padilla, S and
  Guti{\'e}rrez, F}]{ramos2009bibliometric}
Ramos J, Mas{\'\i}a M, Padilla S, Guti{\'e}rrez F.
\newblock A bibliometric overview of infectious diseases research in European
  countries (2002--2007).
\newblock European journal of clinical microbiology \& infectious diseases
  2009;28(6):713--716.

\bibitem[{Takahashi-Omoe and Omoe(2012)Takahashi-Omoe, Hiromi and Omoe,
  Katsuhiko}]{takahashi2012worlwide}
Takahashi-Omoe H, Omoe K.
\newblock Worlwide trends in infectious disease research revealed by a new
  bibliometric method.
\newblock Insight and Control of Infectious Disease in Global Scenario 2012;p.
  121--138.

\bibitem[{Wislar et~al.(2011)Wislar, Joseph S and Flanagin, Annette and
  Fontanarosa, Phil B and DeAngelis, Catherine D}]{wislar2011honorary}
Wislar JS, Flanagin A, Fontanarosa PB, DeAngelis CD.
\newblock Honorary and ghost authorship in high impact biomedical journals: a
  cross sectional survey.
\newblock Bmj 2011;343:d6128.

\bibitem[{Kennedy et~al.(2014)Kennedy, Maureen Shawn and Barnsteiner, Jane and
  Daly, John}]{kennedy2014honorary}
Kennedy MS, Barnsteiner J, Daly J.
\newblock Honorary and ghost authorship in nursing publications.
\newblock Journal of Nursing Scholarship 2014;46(6):416--422.

\bibitem[{Wiethoelter et~al.(2015)Wiethoelter, Anke K and Beltr{\'a}n-Alcrudo,
  Daniel and Kock, Richard and Mor, Siobhan M}]{wiethoelter2015global}
Wiethoelter AK, Beltr{\'a}n-Alcrudo D, Kock R, Mor SM.
\newblock Global trends in infectious diseases at the wildlife--livestock
  interface.
\newblock Proceedings of the National Academy of Sciences
  2015;112(31):9662--9667.

\bibitem[{Dong et~al.(2017)Dong, Yuxiao and Ma, Hao and Shen, Zhihong and Wang,
  Kuansan}]{dong2017century}
Dong Y, Ma H, Shen Z, Wang K.
\newblock A century of science: Globalization of scientific collaborations,
  citations, and innovations.
\newblock In: Proceedings of the 23rd ACM SIGKDD international conference on
  knowledge discovery and data mining ACM; 2017. p. 1437--1446.

\bibitem[{Aboukhalil(2014)Aboukhalil, Robert}]{aboukhalil2014rising}
Aboukhalil R.
\newblock The rising trend in authorship.
\newblock The winnower 2014;2:e141832.

\bibitem[{Fire and Guestrin(2019)Fire, Michael and Guestrin,
  Carlos}]{fire2019over}
Fire M, Guestrin C.
\newblock Over-optimization of academic publishing metrics: observing
  Goodhart’s Law in action.
\newblock GigaScience 2019;8(6):giz053.

\bibitem[{Sinha et~al.(2015)Sinha, Arnab and Shen, Zhihong and Song, Yang and
  Ma, Hao and Eide, Darrin and Hsu, Bo-june Paul and Wang,
  Kuansan}]{sinha2015overview}
Sinha A, Shen Z, Song Y, Ma H, Eide D, Hsu BjP, et~al.
\newblock An overview of microsoft academic service (mas) and applications.
\newblock In: Proceedings of the 24th international conference on world wide
  web ACM; 2015. p. 243--246.

\bibitem[{Academic(2019)Microsoft Academic}]{microsoft_academic_2019_2628216}
Academic M, Microsoft Academic Graph.
\newblock Zenodo; 2019.
\newblock \urlprefix\url{https://doi.org/10.5281/zenodo.2628216}.

\bibitem[{Pub(????)}]{PubMed37:online}
PubMed;.
\newblock (Accessed on 08/21/2019).
\newblock \url{https://www.nlm.nih.gov/bsd/pubmed.html}.

\bibitem[{Sci(????)}]{ScimagoJ24:online}
SCImago, (n.d.). SJR — SCImago Journal \& Country Rank [Portal];.
\newblock (Accessed on 08/21/2019).
\newblock \url{https://www.scimagojr.com/}.

\bibitem[{Group et~al.(2007)SCImago Research Group and
  others}]{scimago2007description}
Group SR, et~al., Description of Scimago journal rank indicator; 2007.

\bibitem[{Jou(????)}]{JournalI32:online}
Journal Impact Factor Quartile;.
\newblock (Accessed on 12/19/2019).
\newblock
  \url{http://help.incites.clarivate.com/inCites2Live/indicatorsGroup/aboutHandbook/usingCitationIndicatorsWisely/jifQuartile.html}.

\bibitem[{Wik(2019)}]{Wikidata9:online}
Wikidata - Meta; 2019.
\newblock (Accessed on 02/10/2020).
\newblock \url{https://meta.wikimedia.org/wiki/Wikidata}.

\end{thebibliography}
