# Supplementary material for: Scientometric trends for coronaviruses and other emerging viral infections
Source: Gigascience. 2020 Aug 17;9(8):giaa085. doi: 10.1093/gigascience/giaa085 (PMC7429184; doi:10.1093/gigascience/giaa085)
Supplement: giaa085_Mietchen_Review2_GIGASCIENCE_GIGA_D_20_00084R1 [file giaa085_mietchen_review2_gigascience_giga_d_20_00084r1.zip]

Archive with 1 entries (1 files):
- giaa085_Mietchen_Review2_GIGASCIENCE_GIGA_D_20_00084R1.odt
